# Supplementary material for: A novel 2 bp deletion variant in Ovine-DRB1 gene is associated with increased Visna/maedi susceptibility in Turkish sheep
Source: Sci Rep. 2021 Jul 14;11:14435. doi: 10.1038/s41598-021-93864-8 (PMC8280167; doi:10.1038/s41598-021-93864-8)
Supplement: Supplementary file 1 — Supplementary Table S1. [file 41598_2021_93864_MOESM1_ESM.xlsx]

## Sheet: Sayfa1
A novel 2 bp deletion variant in Ovine-DRB1 gene is associated with increased Visna/maedi susceptibility in Turkish sheep Yalçın YAMAN, Veysel BAY, Ramazan AYMAZ, Murat KELEŞ, Yasemin ÖNER, Eden Yitna TEFEREDEGN, Cemal ÜN
Table S1. DRB1 haplotype distributions according to breeds.
Haplotypes /n	Chios	Imroz	Kivircik	Karacabey Merino	Ramlic	SBA	Hamp. Crosses	Bandirma	Overall
	n= 4	n= 32	n= 94	n= 34	n= 2	n= 6	n= 6	n= 124	n= 302
01:02:00	-	-	-	-	-	-	-	0.0201613	0.00827815
01:04:00	-	-	0.00531915	0.0147059	-	-	-	-	0.00331126
02:01:00	-	-	-	-	-	-	-	0.0120968	0.00496689
02:03:00	-	-	0.00531915	-	-	-	-	-	0.00165563
03:01:00	-	-	-	-	-	-	-	0.00806452	0.00331126
03:04:00	-	0.09375	-	-	-	-	-	-	0.00993377
03:07:00	-	0.03125	0.00531915	0.0147059	-	-	-	-	0.00662252
03:10:00	-	-	0.00531915	0.0588235	-	-	0.25	0.0201613	0.0215232
03:11:00	-	-	0.0265957	-	-	-	-	-	0.00827815
04:02:00	0.375	-	0.0159574	0.0147059	-	-	-	0.0120968	0.0165563
05:01:00	-	-	-	-	-	-	-	0.0120968	0.00496689
05:02:00	-	-	-	0.0294118	-	-	-	-	0.00331126
06:01:00	-	-	0.00531915	0.0147059	-	-	0.0833333	0.0241935	0.0149007
07:01:00	-	-	-	-	-	0.25	-	0.0120968	0.00993377
07:02:00	-	-	0.0265957	-	-	-	-	0.00403226	0.00993377
08:01:00	-	-	-	0.147059	-	0.333333	-	0.16129	0.089404
08:03:00	-	0.015625	0.0212766	0.102941	-	-	-	0.00806452	0.0231788
08:04:00	-	-	0.00531915	-	-	-	-	0.00403226	0.00331126
08:06:00	-	0.015625	0.00531915	0.0147059	-	-	-	0.0120968	0.00993377
09:02:00	-	-	0.0744681	0.191176	-	-	-	0.112903	0.0910596
10:01:00	-	0.34375	0.260638	0.0294118	0.25	-	-	0.157258	0.187086
10:03:00	-	0.046875	0.00531915	-	-	-	-	0.016129	0.013245
10:06:00	-	0.015625	0.0106383	-	-	-	-	-	0.00496689
10:08:00	-	-	0.00531915	-	-	-	-	0.00806452	0.00496689
11:02:00	-	-	0.0106383	0.0735294	-	-	0.0833333	0.0645161	0.0397351
12:01:00	-	-	-	-	-	-	0.416667	-	0.00827815
12:02:00	-	-	-	0.0441176	-	-	-	-	0.00496689
13:01:00	-	0.015625	0.111702	0.0147059	-	0.416667	-	0.173387	0.11755
13:03:00	0.125	-	0.0159574	-	-	-	-	-	0.00662252
14:02:00	-	-	0.037234	-	-	-	-	0.0120968	0.0165563
15:02:00	0.125	-	-	-	-	-	-	0.0443548	0.0198675
16:01:00	-	-	0.00531915	-	-	-	-	0.00806452	0.00496689
16:02:00	-	-	0.0159574	-	-	-	-	-	0.00496689
16:04:00	-	0.25	0.0159574	-	-	-	-	-	0.031457
16:06:00	0.125	-	0.0957447	0.0147059	-	-	-	0.0120968	0.0380795
16:07:00	-	-	0.0106383	0.0147059	-	-	-	0.0120968	0.00993377
16:08:00	-	-	0.0691489	0.0441176	-	-	0.166667	-	0.0298013
16:11:00	-	-	0.0319149	-	0.25	-	-	0.00403226	0.013245
17:02:00	-	0.015625	0.0319149	0.0294118	-	-	-	0.0241935	0.0248344
19:01:00	-	0.015625	0.0106383	-	-	-	-	-	0.00496689
19:03:00	-	0.015625	-	-	-	-	-	0.00403226	0.00331126
20:01:00	-	-	0.0106383	0.0588235	-	-	-	0.00403226	0.0115894
20:02:00	-	-	0.0212766	0.0147059	0.5	-	-	0.0120968	0.0165563
26:01	-	0.046875	-	-	-	-	-	-	0.00496689
Others1	0.25	0.078125	0.0212766	0.0588235	-	-	-	0.0201613	0.0331126
1The haplotypes that were found as only one copy across all sample set was not included in the table. These haplotypes were; 01:03, 02:03, 03:03, 03:05, 03:06, 04:01, 04:05, 08:02, 10:02, 10:04, 10:05, 10:10, 10:11, 10:12, 12:05, 13:02, 17:03, 21:01, 22:01, 22:02, and 25:03.
