# Supplementary material for: A novel 2 bp deletion variant in Ovine-DRB1 gene is associated with increased Visna/maedi susceptibility in Turkish sheep
Source: Sci Rep. 2021 Jul 14;11:14435. doi: 10.1038/s41598-021-93864-8 (PMC8280167; doi:10.1038/s41598-021-93864-8)
Supplement: Supplementary file 2 — Supplementary Table S2. [file 41598_2021_93864_MOESM2_ESM.xlsx]

## Sheet: Sayfa1
A novel 2 bp deletion variant in Ovine-DRB1 gene is associated with increased Visna/maedi susceptibility in Turkish sheep Yalçın YAMAN, Veysel BAY, Ramazan AYMAZ, Murat KELEŞ, Yasemin ÖNER, Eden Yitna TEFEREDEGN, Cemal ÜN
Table S2. McNemar’s case-control matched pairs panel.
Pair ID	Sample ID	Breed	Age (year)	VM Affection	DRB1-Haplotype 1	DRB1-Haplotype 2	2 bp del	2 bp del
1	1088	BANDIRMA	8	VM-case	09:02	10:01	Wild Type	Wild Type
1	1134	BANDIRMA	8	VM-cont	10:03	14:02	Wild Type	Wild Type
2	1301	BANDIRMA	8	VM-case	09:02	16:01	Wild Type	Wild Type
2	1140	BANDIRMA	8	VM-cont	03:10	09:02	Wild Type	Wild Type
3	1365	BANDIRMA	8	VM-case	13:01	20:02	Wild Type	2 bp del
3	1266	BANDIRMA	8	VM-cont	13:01	17:02	2 bp del	2 bp del
4	1370	BANDIRMA	8	VM-case	16:01	19:03	Wild Type	Wild Type
4	1278	BANDIRMA	8	VM-cont	13:01	20:02	Wild Type	2 bp del
5	1376	BANDIRMA	8	VM-case	08:01	09:02	Wild Type	Wild Type
5	1349	BANDIRMA	8	VM-cont	08:01	16:07	Wild Type	Wild Type
6	1120	BANDIRMA	7	VM-case	11:02	13:01	Wild Type	2 bp del
6	1139	BANDIRMA	7	VM-cont	13:01	15:02	Wild Type	2 bp del
7	1130	BANDIRMA	7	VM-case	13:01	16:07	Wild Type	2 bp del
7	1433	BANDIRMA	7	VM-cont	01:02	15:02	Wild Type	Wild Type
8	1131	BANDIRMA	7	VM-case	03:10	13:01	Wild Type	2 bp del
8	1437	BANDIRMA	7	VM-cont	11:02	13:01	Wild Type	2 bp del
9	1168	BANDIRMA	7	VM-case	13:01	13:01	2 bp del	2 bp del
9	1107	BANDIRMA	7	VM-cont	09:02	09:02	Wild Type	Wild Type
10	1178	BANDIRMA	7	VM-case	08:01	08:01	Wild Type	Wild Type
10	1428	BANDIRMA	7	VM-cont	06:01	08:01	Wild Type	Wild Type
11	1219	BANDIRMA	7	VM-case	10:01	15:02	Wild Type	Wild Type
11	1210	BANDIRMA	7	VM-cont	10:10	17:02	Wild Type	Wild Type
12	1222	BANDIRMA	7	VM-case	09:02	10:01	Wild Type	Wild Type
12	1420	BANDIRMA	7	VM-cont	08:01	08:01	Wild Type	Wild Type
13	1269	BANDIRMA	7	VM-case	08:01	10:01	Wild Type	Wild Type
13	1427	BANDIRMA	7	VM-cont	09:02	10:01	Wild Type	Wild Type
14	1275	BANDIRMA	7	VM-case	11:02	15:02	Wild Type	Wild Type
14	1410	BANDIRMA	7	VM-cont	01:02	14:02	Wild Type	Wild Type
15	1309	BANDIRMA	7	VM-case	06:01	09:02	Wild Type	Wild Type
15	1109	BANDIRMA	7	VM-cont	10:03	11:02	Wild Type	Wild Type
16	1335	BANDIRMA	7	VM-case	08:01	13:01	Wild Type	2 bp del
16	1257	BANDIRMA	7	VM-cont	04:01	10:01	Wild Type	Wild Type
17	1363	BANDIRMA	7	VM-case	09:02	11:02	Wild Type	Wild Type
17	1343	BANDIRMA	7	VM-cont	11:02	17:02	Wild Type	Wild Type
18	1413	BANDIRMA	7	VM-case	10:01	10:03	Wild Type	Wild Type
18	1286	BANDIRMA	7	VM-cont	05:01	08:03	Wild Type	Wild Type
19	1416	BANDIRMA	7	VM-case	06:01	13:01	Wild Type	2 bp del
19	1247	BANDIRMA	7	VM-cont	10:08	13:01	Wild Type	2 bp del
20	1436	BANDIRMA	7	VM-case	08:01	13:01	Wild Type	2 bp del
20	1417	BANDIRMA	7	VM-cont	08:06	10:08	Wild Type	Wild Type
21	1445	BANDIRMA	7	VM-case	08:03	17:02	Wild Type	Wild Type
21	1229	BANDIRMA	7	VM-cont	13:01	13:01	2 bp del	2 bp del
22	1090	BANDIRMA	6	VM-case	08:01	09:02	Wild Type	Wild Type
22	1127	BANDIRMA	6	VM-cont	08:01	10:01	Wild Type	Wild Type
23	1108	BANDIRMA	6	VM-case	08:01	10:01	Wild Type	Wild Type
23	1179	BANDIRMA	6	VM-cont	11:02	13:01	Wild Type	2 bp del
24	1153	BANDIRMA	6	VM-case	09:02	13:01	Wild Type	2 bp del
24	1192	BANDIRMA	6	VM-cont	08:01	09:02	Wild Type	Wild Type
25	1158	BANDIRMA	6	VM-case	03:10	08:01	Wild Type	Wild Type
25	1193	BANDIRMA	6	VM-cont	08:01	08:01	Wild Type	Wild Type
26	1188	BANDIRMA	6	VM-case	08:01	10:01	Wild Type	Wild Type
26	1216	BANDIRMA	6	VM-cont	10:01	11:02	Wild Type	Wild Type
27	1243	BANDIRMA	6	VM-case	09:02	17:02	Wild Type	Wild Type
27	1223	BANDIRMA	6	VM-cont	09:02	11:02	Wild Type	Wild Type
28	1248	BANDIRMA	6	VM-case	08:01	10:01	Wild Type	Wild Type
28	1232	BANDIRMA	6	VM-cont	09:02	13:01	Wild Type	2 bp del
29	1250	BANDIRMA	6	VM-case	10:01	16:06	Wild Type	Wild Type
29	1260	BANDIRMA	6	VM-cont	10:01	13:01	Wild Type	2 bp del
30	1259	BANDIRMA	6	VM-case	10:01	13:01	Wild Type	2 bp del
30	1268	BANDIRMA	6	VM-cont	08:01	09:02	Wild Type	Wild Type
31	1287	BANDIRMA	6	VM-case	04:02	10:01	Wild Type	Wild Type
31	1279	BANDIRMA	6	VM-cont	08:01	08:01	Wild Type	Wild Type
32	1306	BANDIRMA	6	VM-case	08:01	08:01	Wild Type	Wild Type
32	1434	BANDIRMA	6	VM-cont	03:01	04:05	Wild Type	Wild Type
33	1353	BANDIRMA	6	VM-case	09:02	10:01	Wild Type	Wild Type
33	1157	BANDIRMA	6	VM-cont	07:02	13:01	Wild Type	2 bp del
34	1409	BANDIRMA	6	VM-case	08:06	10:01	Wild Type	Wild Type
34	1151	BANDIRMA	6	VM-cont	02:01	04:02	Wild Type	Wild Type
35	1082	BANDIRMA	5	VM-case	09:02	13:01	Wild Type	2 bp del
35	1092	BANDIRMA	5	VM-cont	10:01	10:03	Wild Type	Wild Type
36	1101	BANDIRMA	5	VM-case	10:01	13:01	Wild Type	2 bp del
36	1123	BANDIRMA	5	VM-cont	10:01	15:02	Wild Type	Wild Type
37	1110	BANDIRMA	5	VM-case	08:01	10:01	Wild Type	Wild Type
37	1165	BANDIRMA	5	VM-cont	05:01	11:02	Wild Type	Wild Type
38	1124	BANDIRMA	5	VM-case	09:02	10:01	Wild Type	Wild Type
38	1201	BANDIRMA	5	VM-cont	06:01	06:01	Wild Type	Wild Type
39	1145	BANDIRMA	5	VM-case	02:01	13:01	Wild Type	2 bp del
39	1277	BANDIRMA	5	VM-cont	06:01	13:01	Wild Type	2 bp del
40	1255	BANDIRMA	5	VM-case	10:01	15:02	Wild Type	Wild Type
40	1355	BANDIRMA	5	VM-cont	10:02	10:05	Wild Type	Wild Type
41	1352	BANDIRMA	5	VM-case	16:06	16:06	Wild Type	Wild Type
41	1356	BANDIRMA	5	VM-cont	08:01	15:02	Wild Type	Wild Type
42	1366	BANDIRMA	5	VM-case	08:01	13:01	Wild Type	2 bp del
42	1361	BANDIRMA	5	VM-cont	16:11	20:01	Wild Type	Wild Type
43	1367	BANDIRMA	5	VM-case	10:01	10:01	Wild Type	Wild Type
43	1432	BANDIRMA	5	VM-cont	08:01	13:01	Wild Type	2 bp del
44	1373	BANDIRMA	5	VM-case	10:01	20:02	Wild Type	Wild Type
44	1438	BANDIRMA	5	VM-cont	08:06	16:07	Wild Type	Wild Type
45	1375	BANDIRMA	5	VM-case	07:01	13:01	Wild Type	2 bp del
45	1211	BANDIRMA	5	VM-cont	08:01	13:01	Wild Type	2 bp del
46	1379	BANDIRMA	5	VM-case	09:02	13:01	Wild Type	2 bp del
46	1320	BANDIRMA	5	VM-cont	08:01	13:01	Wild Type	2 bp del
47	1382	BANDIRMA	5	VM-case	10:01	13:01	Wild Type	2 bp del
47	1133	BANDIRMA	5	VM-cont	08:01	11:02	Wild Type	Wild Type
48	1412	BANDIRMA	5	VM-case	11:02	15:02	Wild Type	Wild Type
48	1318	BANDIRMA	5	VM-cont	03:01	09:02	Wild Type	Wild Type
49	1439	BANDIRMA	5	VM-case	07:01	10:01	Wild Type	Wild Type
49	1339	BANDIRMA	5	VM-cont	08:01	10:01	Wild Type	Wild Type
50	1146	BANDIRMA	4	VM-case	08:04	15:02	Wild Type	2 bp del
50	1081	BANDIRMA	4	VM-cont	10:01	15:02	Wild Type	Wild Type
51	1164	BANDIRMA	4	VM-case	09:02	10:01	Wild Type	Wild Type
51	1091	BANDIRMA	4	VM-cont	01:02	15:02	Wild Type	Wild Type
52	1186	BANDIRMA	4	VM-case	08:01	13:01	Wild Type	2 bp del
52	1094	BANDIRMA	4	VM-cont	14:02	17:02	Wild Type	Wild Type
53	1203	BANDIRMA	4	VM-case	03:10	09:02	Wild Type	Wild Type
53	1099	BANDIRMA	4	VM-cont	01:02	09:02	Wild Type	Wild Type
54	1244	BANDIRMA	4	VM-case	10:01	13:01	Wild Type	2 bp del
54	1116	BANDIRMA	4	VM-cont	10:01	13:01	Wild Type	2 bp del
55	1249	BANDIRMA	4	VM-case	05:01	13:01	Wild Type	2 bp del
55	1135	BANDIRMA	4	VM-cont	01:02	04:02	Wild Type	Wild Type
56	1358	BANDIRMA	4	VM-case	10:01	13:01	Wild Type	2 bp del
56	1136	BANDIRMA	4	VM-cont	08:01	09:02	Wild Type	Wild Type
57	1364	BANDIRMA	4	VM-case	08:01	13:01	Wild Type	2 bp del
57	1190	BANDIRMA	4	VM-cont	08:01	09:02	Wild Type	Wild Type
58	1368	BANDIRMA	4	VM-case	07:01	08:01	Wild Type	Wild Type
58	1194	BANDIRMA	4	VM-cont	09:02	13:01	Wild Type	2 bp del
59	1430	BANDIRMA	4	VM-case	11:02	13:01	Wild Type	2 bp del
59	1214	BANDIRMA	4	VM-cont	08:01	10:01	Wild Type	Wild Type
60	1231	BANDIRMA	3	VM-case	10:01	11:02	Wild Type	Wild Type
60	1167	BANDIRMA	3	VM-cont	02:01	08:01	Wild Type	Wild Type
61	1270	BANDIRMA	3	VM-case	10:01	11:02	Wild Type	Wild Type
61	1181	BANDIRMA	3	VM-cont	03:10	11:02	Wild Type	Wild Type
62	1395	BANDIRMA	3	VM-case	10:01	13:01	Wild Type	2 bp del
62	1200	BANDIRMA	3	VM-cont	08:01	13:01	Wild Type	2 bp del
63	0678	IMROZ	6	VM-case	03:04	10:01	Wild Type	Wild Type
63	0807	IMROZ	6	VM-cont	10:04	10:11	Wild Type	Wild Type
64	0679	IMROZ	6	VM-case	03:04	13:02	Wild Type	2 bp del
64	0848	IMROZ	6	VM-cont	03:04	10:01	Wild Type	Wild Type
65	0755	IMROZ	6	VM-case	10:01	26:01	Wild Type	Wild Type
65	0999	IMROZ	6	VM-cont	08:06	10:01	Wild Type	Wild Type
66	0814	IMROZ	6	VM-case	10:01	10:01	Wild Type	Wild Type
66	0818	IMROZ	6	VM-cont	10:01	16:04	Wild Type	Wild Type
67	0841	IMROZ	6	VM-case	08:03	16:04	Wild Type	Wild Type
67	1044	IMROZ	6	VM-cont	16:04	19:01	Wild Type	Wild Type
68	1008	IMROZ	6	VM-case	10:01	16:04	Wild Type	Wild Type
68	1034	IMROZ	6	VM-cont	10:01	16:04	Wild Type	Wild Type
69	0788	IMROZ	5	VM-case	03:07	10:03	Wild Type	Wild Type
69	0712	IMROZ	5	VM-cont	16:04	16:04	Wild Type	Wild Type
70	0822	IMROZ	5	VM-case	10:06	16:04	Wild Type	Wild Type
70	0691	IMROZ	5	VM-cont	03:04	16:04	Wild Type	Wild Type
71	0856	IMROZ	5	VM-case	08:02	19:03	Wild Type	Wild Type
71	0826	IMROZ	5	VM-cont	10:01	13:01	Wild Type	2 bp del
72	0889	IMROZ	5	VM-case	10:03	16:04	Wild Type	Wild Type
72	0842	IMROZ	5	VM-cont	10:01	10:03	Wild Type	Wild Type
73	0894	IMROZ	5	VM-case	10:01	21:01	Wild Type	Wild Type
73	0903	IMROZ	5	VM-cont	10:01	17:02	Wild Type	Wild Type
74	0785	IMROZ	4	VM-case	03:04	16:04	Wild Type	Wild Type
74	0789	IMROZ	4	VM-cont	10:01	10:01	Wild Type	Wild Type
75	0791	IMROZ	4	VM-case	26:01	26:01	Wild Type	Wild Type
75	1038	IMROZ	4	VM-cont	10:01	16:04	Wild Type	Wild Type
76	0799	IMROZ	3	VM-case	10:01	10:01	Wild Type	Wild Type
76	0882	IMROZ	3	VM-cont	03:07	10:01	Wild Type	Wild Type
77	0821	IMROZ	3	VM-case	10:01	10:01	Wild Type	Wild Type
77	0831	IMROZ	3	VM-cont	10:01	16:04	Wild Type	Wild Type
78	0828	IMROZ	2	VM-case	03:04	16:04	Wild Type	Wild Type
78	0835	IMROZ	2	VM-cont	16:04	16:04	Wild Type	Wild Type
79	0690	KIVIRCIK	7	VM-case	13:01	17:02	Wild Type	2 bp del
79	0820	KIVIRCIK	7	VM-cont	13:01	16:11	Wild Type	2 bp del
80	0696	KIVIRCIK	7	VM-case	10:01	13:01	Wild Type	2 bp del
80	0752	KIVIRCIK	7	VM-cont	09:02	16:08	Wild Type	Wild Type
81	0718	KIVIRCIK	7	VM-case	03:07	16:07	Wild Type	Wild Type
81	0733	KIVIRCIK	7	VM-cont	10:01	16:06	Wild Type	Wild Type
82	0770	KIVIRCIK	7	VM-case	03:11	16:08	Wild Type	Wild Type
82	0724	KIVIRCIK	7	VM-cont	14:02	19:01	Wild Type	Wild Type
83	0773	KIVIRCIK	7	VM-case	16:08	17:02	Wild Type	Wild Type
83	0855	KIVIRCIK	7	VM-cont	10:01	10:01	Wild Type	Wild Type
84	0777	KIVIRCIK	7	VM-case	16:08	16:08	Wild Type	Wild Type
84	0852	KIVIRCIK	7	VM-cont	10:01	16:06	Wild Type	Wild Type
85	0781	KIVIRCIK	7	VM-case	10:01	13:01	Wild Type	2 bp del
85	0902	KIVIRCIK	7	VM-cont	10:01	10:01	Wild Type	Wild Type
86	0836	KIVIRCIK	7	VM-case	16:06	20:02	Wild Type	Wild Type
86	0682	KIVIRCIK	7	VM-cont	13:01	17:02	Wild Type	2 bp del
87	0858	KIVIRCIK	7	VM-case	10:01	16:06	Wild Type	Wild Type
87	0695	KIVIRCIK	7	VM-cont	13:01	16:11	Wild Type	2 bp del
88	0698	KIVIRCIK	6	VM-case	08:03	10:01	Wild Type	Wild Type
88	0915	KIVIRCIK	6	VM-cont	10:01	17:02	Wild Type	Wild Type
89	0751	KIVIRCIK	6	VM-case	10:06	14:02	Wild Type	Wild Type
89	1017	KIVIRCIK	6	VM-cont	10:01	10:01	Wild Type	Wild Type
90	0754	KIVIRCIK	6	VM-case	10:01	10:01	Wild Type	Wild Type
90	1007	KIVIRCIK	6	VM-cont	09:02	16:08	Wild Type	Wild Type
91	0757	KIVIRCIK	6	VM-case	16:06	16:06	Wild Type	Wild Type
91	1067	KIVIRCIK	6	VM-cont	09:02	10:01	Wild Type	Wild Type
92	0762	KIVIRCIK	6	VM-case	06:01	16:06	Wild Type	Wild Type
92	1023	KIVIRCIK	6	VM-cont	10:01	20:02	Wild Type	Wild Type
93	0851	KIVIRCIK	6	VM-case	10:01	16:08	Wild Type	Wild Type
93	0830	KIVIRCIK	6	VM-cont	10:01	14:02	Wild Type	Wild Type
94	0864	KIVIRCIK	6	VM-case	10:01	17:02	Wild Type	Wild Type
94	1015	KIVIRCIK	6	VM-cont	10:01	11:02	Wild Type	Wild Type
95	0867	KIVIRCIK	6	VM-case	02:03	03:10	Wild Type	Wild Type
95	0917	KIVIRCIK	6	VM-cont	10:01	16:06	Wild Type	Wild Type
96	0877	KIVIRCIK	6	VM-case	09:02	09:02	Wild Type	Wild Type
96	0693	KIVIRCIK	6	VM-cont	03:11	10:01	Wild Type	Wild Type
97	0897	KIVIRCIK	6	VM-case	04:02	14:02	Wild Type	Wild Type
97	0689	KIVIRCIK	6	VM-cont	10:12	16:02	Wild Type	Wild Type
98	0919	KIVIRCIK	6	VM-case	10:01	14:02	Wild Type	Wild Type
98	0811	KIVIRCIK	6	VM-cont	09:02	13:01	Wild Type	2 bp del
99	1010	KIVIRCIK	6	VM-case	13:01	16:11	Wild Type	2 bp del
99	1032	KIVIRCIK	6	VM-cont	10:03	16:06	Wild Type	Wild Type
100	0710	KIVIRCIK	5	VM-case	10:01	13:01	Wild Type	2 bp del
100	0876	KIVIRCIK	5	VM-cont	10:01	17:03	Wild Type	Wild Type
101	0723	KIVIRCIK	5	VM-case	10:01	16:08	Wild Type	Wild Type
101	0738	KIVIRCIK	5	VM-cont	09:02	10:01	Wild Type	Wild Type
102	0728	KIVIRCIK	5	VM-case	03:11	10:01	Wild Type	Wild Type
102	0727	KIVIRCIK	5	VM-cont	10:01	10:01	Wild Type	Wild Type
103	0765	KIVIRCIK	5	VM-case	10:01	16:08	Wild Type	Wild Type
103	1006	KIVIRCIK	5	VM-cont	09:02	16:06	Wild Type	Wild Type
104	0823	KIVIRCIK	5	VM-case	13:01	16:11	Wild Type	2 bp del
104	0771	KIVIRCIK	5	VM-cont	16:08	20:01	Wild Type	Wild Type
105	0868	KIVIRCIK	5	VM-case	10:01	16:06	Wild Type	Wild Type
105	0720	KIVIRCIK	5	VM-cont	09:02	16:06	Wild Type	Wild Type
106	0985	KIVIRCIK	5	VM-case	09:02	13:01	Wild Type	2 bp del
106	0839	KIVIRCIK	5	VM-cont	10:01	13:01	Wild Type	2 bp del
107	0998	KIVIRCIK	5	VM-case	10:06	11:02	Wild Type	Wild Type
107	0984	KIVIRCIK	5	VM-cont	03:06	19:01	Wild Type	Wild Type
108	1028	KIVIRCIK	5	VM-case	10:01	20:02	Wild Type	Wild Type
108	0923	KIVIRCIK	5	VM-cont	10:01	16:08	Wild Type	Wild Type
109	0713	KIVIRCIK	4	VM-case	10:01	16:06	Wild Type	Wild Type
109	0844	KIVIRCIK	4	VM-cont	08:03	16:04	Wild Type	Wild Type
110	0715	KIVIRCIK	4	VM-case	10:01	16:08	Wild Type	Wild Type
110	1031	KIVIRCIK	4	VM-cont	10:01	13:01	Wild Type	2 bp del
111	0838	KIVIRCIK	4	VM-case	13:01	16:11	Wild Type	2 bp del
111	0739	KIVIRCIK	4	VM-cont	10:01	16:08	Wild Type	Wild Type
112	0865	KIVIRCIK	4	VM-case	09:02	09:02	Wild Type	Wild Type
112	0798	KIVIRCIK	4	VM-cont	03:11	16:07	Wild Type	Wild Type
113	0912	KIVIRCIK	4	VM-case	14:02	14:02	Wild Type	2 bp del
113	0692	KIVIRCIK	4	VM-cont	08:03	08:06	Wild Type	Wild Type
114	0920	KIVIRCIK	4	VM-case	16:01	16:06	Wild Type	Wild Type
114	0861	KIVIRCIK	4	VM-cont	10:01	16:06	Wild Type	Wild Type
115	1003	KIVIRCIK	4	VM-case	13:01	13:01	2 bp del	2 bp del
115	0729	KIVIRCIK	4	VM-cont	03:11	10:01	Wild Type	Wild Type
116	0726	KIVIRCIK	3	VM-case	04:02	17:02	Wild Type	Wild Type
116	0685	KIVIRCIK	3	VM-cont	10:01	13:01	Wild Type	2 bp del
117	0731	KIVIRCIK	3	VM-case	13:01	16:11	Wild Type	2 bp del
117	0782	KIVIRCIK	3	VM-cont	10:01	16:06	Wild Type	Wild Type
118	0829	KIVIRCIK	3	VM-case	09:02	20:02	Wild Type	Wild Type
118	0747	KIVIRCIK	3	VM-cont	04:02	10:01	Wild Type	Wild Type
119	0904	KIVIRCIK	3	VM-case	13:01	13:01	2 bp del	2 bp del
119	0918	KIVIRCIK	3	VM-cont	10:01	10:01	Wild Type	Wild Type
120	0214	MERINO	7	VM-case	09:02	11:02	Wild Type	Wild Type
120	0074	MERINO	7	VM-cont	08:03	08:03	Wild Type	Wild Type
121	0344	MERINO	7	VM-case	01:04	09:02	Wild Type	Wild Type
121	0327	MERINO	7	VM-cont	11:02	20:01	Wild Type	Wild Type
122	0368	MERINO	7	VM-case	09:02	09:02	Wild Type	Wild Type
122	0638	MERINO	7	VM-cont	08:01	08:01	Wild Type	Wild Type
123	0184	MERINO	6	VM-case	20:01	20:01	Wild Type	Wild Type
123	0175	MERINO	6	VM-cont	05:02	09:02	Wild Type	Wild Type
124	0200	MERINO	6	VM-case	01:03	17:02	Wild Type	Wild Type
124	0302	MERINO	6	VM-cont	03:10	20:02	Wild Type	Wild Type
125	0460	MERINO	6	VM-case	11:02	16:07	Wild Type	Wild Type
125	0318	MERINO	6	VM-cont	03:05	20:01	Wild Type	Wild Type
126	0164	MERINO	5	VM-case	03:07	10:01	Wild Type	Wild Type
126	0009	MERINO	5	VM-cont	16:08	25:03	Wild Type	Wild Type
127	0405	MERINO	5	VM-case	03:10	12:02	Wild Type	Wild Type
127	0019	MERINO	5	VM-cont	08:01	08:03	Wild Type	Wild Type
128	0202	MERINO	4	VM-case	08:01	16:06	Wild Type	Wild Type
128	0469	MERINO	4	VM-cont	03:10	09:02	Wild Type	Wild Type
129	392	MERINO	4	VM-case	04:02	12:02	Wild Type	Wild Type
129	0026	MERINO	4	VM-cont	08:03	08:03	Wild Type	Wild Type
130	0404	MERINO	4	VM-case	06:01	08:01	Wild Type	Wild Type
130	0049	MERINO	4	VM-cont	08:01	16:08	Wild Type	Wild Type
131	0096	MERINO	3	VM-case	05:02	09:02	Wild Type	Wild Type
131	0033	MERINO	3	VM-cont	03:10	12:02	Wild Type	Wild Type
132	0193	MERINO	3	VM-case	09:02	09:02	Wild Type	Wild Type
132	0046	MERINO	3	VM-cont	08:03	09:02	Wild Type	Wild Type
133	0413	MERINO	3	VM-case	08:01	13:01	Wild Type	Wild Type
133	0067	MERINO	3	VM-cont	08:01	16:08	Wild Type	Wild Type
134	0670	MERINO	3	VM-case	08:01	09:02	Wild Type	Wild Type
134	0071	MERINO	3	VM-cont	09:02	09:02	Wild Type	Wild Type
135	1617	MERINO	3	VM-case	08:03	17:02	Wild Type	Wild Type
135	0073	MERINO	3	VM-cont	08:01	11:02	Wild Type	Wild Type
136	1572	MERINO	2	VM-case	08:06	12:05	Wild Type	Wild Type
136	1552	MERINO	2	VM-cont	10:01	11:02	Wild Type	Wild Type
137	140	KIVIRCIK	na	VM-case	10:08	13:01	Wild Type	2 bp del
137	115	KIVIRCIK	na	VM-cont	01:04	16:04	Wild Type	Wild Type
138	146	KIVIRCIK	na	VM-case	10:01	16:06	Wild Type	2 bp del
138	126	KIVIRCIK	na	VM-cont	08:04	22:01	Wild Type	Wild Type
139	129	KIVIRCIK	na	VM-case	07:02	13:03	Wild Type	2 bp del
139	130	KIVIRCIK	na	VM-cont	16:02	16:06	Wild Type	Wild Type
140	151	KIVIRCIK	na	VM-case	07:02	10:01	Wild Type	2 bp del
140	133	KIVIRCIK	na	VM-cont	08:03	16:04	Wild Type	Wild Type
141	154	KIVIRCIK	na	VM-case	09:02	13:03	Wild Type	2 bp del
141	137	KIVIRCIK	na	VM-cont	07:02	07:02	Wild Type	Wild Type
142	157	KIVIRCIK	na	VM-case	13:03	16:02	Wild Type	2 bp del
142	150	KIVIRCIK	na	VM-cont	07:02	20:01	Wild Type	Wild Type
