# Supplementary material for: A novel 2 bp deletion variant in Ovine-DRB1 gene is associated with increased Visna/maedi susceptibility in Turkish sheep
Source: Sci Rep. 2021 Jul 14;11:14435. doi: 10.1038/s41598-021-93864-8 (PMC8280167; doi:10.1038/s41598-021-93864-8)
Supplement: Supplementary file 3 — Supplementary Table S3. [file 41598_2021_93864_MOESM3_ESM.xlsx]

## Sheet: Sayfa2
A novel 2 bp deletion variant in Ovine-DRB1 gene is associated with increased Visna/maedi susceptibility in Turkish sheep Yalçın YAMAN, Veysel BAY, Ramazan AYMAZ, Murat KELEŞ, Yasemin ÖNER, Eden Yitna TEFEREDEGN, Cemal ÜN
Table S3. McNemar’s case-control matched pairs panel lacking TMEM154 protective diplotypes.
Pair ID	Samp. ID	Breed	Age (year)	VM Affection	DRB1-Haplotype 1	DRB1-Haplotype 2	2 bp del	2 bp del	TMEM 154 Diplotypes
1	1088	BANDIRMA	8	VM-case	09:02	10:01	Wild Type	Wild Type	3,4
1	1266	BANDIRMA	8	VM-cont	13:01	17:02	2 bp del	2 bp del	2,3
2	1301	BANDIRMA	8	VM-case	09:02	16:01	Wild Type	Wild Type	1,3
2	1140	BANDIRMA	8	VM-cont	03:10	09:02	Wild Type	Wild Type	3,3
3	1376	BANDIRMA	8	VM-case	08:01	09:02	Wild Type	Wild Type	3,4
3	1349	BANDIRMA	8	VM-cont	08:01	16:07	Wild Type	Wild Type	3,4
4	1131	BANDIRMA	7	VM-case	03:10	13:01	Wild Type	2 bp del	2,2
4	1139	BANDIRMA	7	VM-cont	13:01	15:02	Wild Type	2 bp del	1,9
5	1130	BANDIRMA	7	VM-case	13:01	16:07	Wild Type	2 bp del	1,3
5	1433	BANDIRMA	7	VM-cont	01:02	15:02	Wild Type	Wild Type	1,3
6	1168	BANDIRMA	7	VM-case	13:01	13:01	2 bp del	2 bp del	3,4
6	1107	BANDIRMA	7	VM-cont	09:02	09:02	Wild Type	Wild Type	1,3
7	1178	BANDIRMA	7	VM-case	08:01	08:01	Wild Type	Wild Type	3,9
7	1428	BANDIRMA	7	VM-cont	06:01	08:01	Wild Type	Wild Type	4,9
8	1222	BANDIRMA	7	VM-case	09:02	10:01	Wild Type	Wild Type	3,4
8	1420	BANDIRMA	7	VM-cont	08:01	08:01	Wild Type	Wild Type	1,3
9	1335	BANDIRMA	7	VM-case	08:01	13:01	Wild Type	2 bp del	3,4
9	1257	BANDIRMA	7	VM-cont	04:01	10:01	Wild Type	Wild Type	3,4
10	1363	BANDIRMA	7	VM-case	09:02	11:02	Wild Type	Wild Type	1,3
10	1343	BANDIRMA	7	VM-cont	11:02	17:02	Wild Type	Wild Type	1,3
11	1413	BANDIRMA	7	VM-case	10:01	10:03	Wild Type	Wild Type	1,3
11	1286	BANDIRMA	7	VM-cont	05:01	08:03	Wild Type	Wild Type	4,9
12	1436	BANDIRMA	7	VM-case	08:01	13:01	Wild Type	2 bp del	3,3
12	1417	BANDIRMA	7	VM-cont	08:06	10:08	Wild Type	Wild Type	1,3
13	1108	BANDIRMA	6	VM-case	08:01	10:01	Wild Type	Wild Type	1,3
13	1179	BANDIRMA	6	VM-cont	11:02	13:01	Wild Type	2 bp del	3,4
14	1153	BANDIRMA	6	VM-case	09:02	13:01	Wild Type	2 bp del	3,3
14	1192	BANDIRMA	6	VM-cont	08:01	09:02	Wild Type	Wild Type	1,3
15	1158	BANDIRMA	6	VM-case	03:10	08:01	Wild Type	Wild Type	3,4
15	1193	BANDIRMA	6	VM-cont	08:01	08:01	Wild Type	Wild Type	1,3
16	1188	BANDIRMA	6	VM-case	08:01	10:01	Wild Type	Wild Type	1,9
16	1216	BANDIRMA	6	VM-cont	10:01	11:02	Wild Type	Wild Type	1,3
17	1259	BANDIRMA	6	VM-case	10:01	13:01	Wild Type	2 bp del	3,16
17	1279	BANDIRMA	6	VM-cont	08:01	08:01	Wild Type	Wild Type	3,4
18	1306	BANDIRMA	6	VM-case	08:01	08:01	Wild Type	Wild Type	3,3
18	1434	BANDIRMA	6	VM-cont	03:01	04:05	Wild Type	Wild Type	3,4
19	1082	BANDIRMA	5	VM-case	09:02	13:01	Wild Type	2 bp del	1,3
19	1092	BANDIRMA	5	VM-cont	10:01	10:03	Wild Type	Wild Type	1,2
20	1101	BANDIRMA	5	VM-case	10:01	13:01	Wild Type	2 bp del	3,3
20	1123	BANDIRMA	5	VM-cont	10:01	15:02	Wild Type	Wild Type	3,3
21	1110	BANDIRMA	5	VM-case	08:01	10:01	Wild Type	Wild Type	3,3
21	1165	BANDIRMA	5	VM-cont	05:01	11:02	Wild Type	Wild Type	1,3
22	1145	BANDIRMA	5	VM-case	02:01	13:01	Wild Type	2 bp del	3,3
22	1277	BANDIRMA	5	VM-cont	06:01	13:01	Wild Type	2 bp del	3,3
23	1255	BANDIRMA	5	VM-case	10:01	15:02	Wild Type	Wild Type	3,4
23	1355	BANDIRMA	5	VM-cont	10:02	10:05	Wild Type	Wild Type	1,2
24	1352	BANDIRMA	5	VM-case	16:06	16:06	Wild Type	Wild Type	1,2
24	1356	BANDIRMA	5	VM-cont	08:01	15:02	Wild Type	Wild Type	3,3
25	1367	BANDIRMA	5	VM-case	10:01	10:01	Wild Type	Wild Type	2,3
25	1432	BANDIRMA	5	VM-cont	08:01	13:01	Wild Type	2 bp del	3,9
26	1379	BANDIRMA	5	VM-case	09:02	13:01	Wild Type	2 bp del	1,3
26	1133	BANDIRMA	5	VM-cont	08:01	11:02	Wild Type	Wild Type	1,3
27	1412	BANDIRMA	5	VM-case	11:02	15:02	Wild Type	Wild Type	2,3
27	1318	BANDIRMA	5	VM-cont	03:01	09:02	Wild Type	Wild Type	3,4
28	1146	BANDIRMA	4	VM-case	08:04	15:02	Wild Type	2 bp del	9,16
28	1094	BANDIRMA	4	VM-cont	14:02	17:02	Wild Type	Wild Type	1,2
29	1203	BANDIRMA	4	VM-case	03:10	09:02	Wild Type	Wild Type	3,3
29	1099	BANDIRMA	4	VM-cont	01:02	09:02	Wild Type	Wild Type	1,3
30	1244	BANDIRMA	4	VM-case	10:01	13:01	Wild Type	2 bp del	1,2
30	1136	BANDIRMA	4	VM-cont	08:01	09:02	Wild Type	Wild Type	3,3
31	1249	BANDIRMA	4	VM-case	05:01	13:01	Wild Type	2 bp del	3,4
31	1135	BANDIRMA	4	VM-cont	01:02	04:02	Wild Type	Wild Type	1,3
32	1231	BANDIRMA	3	VM-case	10:01	11:02	Wild Type	Wild Type	3,3
32	1190	BANDIRMA	4	VM-cont	08:01	09:02	Wild Type	Wild Type	1,3
33	1368	BANDIRMA	4	VM-case	07:01	08:01	Wild Type	Wild Type	1,9
33	1194	BANDIRMA	4	VM-cont	09:02	13:01	Wild Type	2 bp del	3,4
34	1430	BANDIRMA	4	VM-case	11:02	13:01	Wild Type	2 bp del	1,9
34	1214	BANDIRMA	4	VM-cont	08:01	10:01	Wild Type	Wild Type	3,4
35	1270	BANDIRMA	3	VM-case	10:01	11:02	Wild Type	Wild Type	1,3
35	1200	BANDIRMA	3	VM-cont	08:01	13:01	Wild Type	2 bp del	1,9
36	0678	IMROZ	6	VM-case	03:04	10:01	Wild Type	Wild Type	2,3
36	0807	IMROZ	6	VM-cont	10:04	10:11	Wild Type	Wild Type	2,4
37	0679	IMROZ	6	VM-case	03:04	13:02	Wild Type	2 bp del	3,3
37	0848	IMROZ	6	VM-cont	03:04	10:01	Wild Type	Wild Type	2,3
38	0755	IMROZ	6	VM-case	10:01	26:01	Wild Type	Wild Type	3,3
38	0999	IMROZ	6	VM-cont	08:06	10:01	Wild Type	Wild Type	2,3
39	1008	IMROZ	6	VM-case	10:01	16:04	Wild Type	Wild Type	3,3
39	1034	IMROZ	6	VM-cont	10:01	16:04	Wild Type	Wild Type	3,4
40	0788	IMROZ	5	VM-case	03:07	10:03	Wild Type	Wild Type	3,4
40	0712	IMROZ	5	VM-cont	16:04	16:04	Wild Type	Wild Type	2,3
41	0856	IMROZ	5	VM-case	08:02	19:03	Wild Type	Wild Type	3,4
41	0826	IMROZ	5	VM-cont	10:01	13:01	Wild Type	2 bp del	2,4
42	0889	IMROZ	5	VM-case	10:03	16:04	Wild Type	Wild Type	3,4
42	0842	IMROZ	5	VM-cont	10:01	10:03	Wild Type	Wild Type	2,4
43	0894	IMROZ	5	VM-case	10:01	21:01	Wild Type	Wild Type	3,3
43	0903	IMROZ	5	VM-cont	10:01	17:02	Wild Type	Wild Type	2,3
44	0785	IMROZ	4	VM-case	03:04	16:04	Wild Type	Wild Type	2,4
44	0789	IMROZ	4	VM-cont	10:01	10:01	Wild Type	Wild Type	2,3
45	0791	IMROZ	4	VM-case	26:01	26:01	Wild Type	Wild Type	2,3
45	1038	IMROZ	4	VM-cont	10:01	16:04	Wild Type	Wild Type	2,3
46	0799	IMROZ	3	VM-case	10:01	10:01	Wild Type	Wild Type	2,3
46	0882	IMROZ	3	VM-cont	03:07	10:01	Wild Type	Wild Type	3,3
47	0821	IMROZ	3	VM-case	10:01	10:01	Wild Type	Wild Type	3,3
47	0831	IMROZ	3	VM-cont	10:01	16:04	Wild Type	Wild Type	3,3
48	0828	IMROZ	2	VM-case	03:04	16:04	Wild Type	Wild Type	3,3
48	0835	IMROZ	2	VM-cont	16:04	16:04	Wild Type	Wild Type	3,3
49	0690	KIVIRCIK	7	VM-case	13:01	17:02	Wild Type	2 bp del	16,16
49	0820	KIVIRCIK	7	VM-cont	13:01	16:11	Wild Type	2 bp del	3,3
50	0696	KIVIRCIK	7	VM-case	10:01	13:01	Wild Type	2 bp del	3,3
50	0752	KIVIRCIK	7	VM-cont	09:02	16:08	Wild Type	Wild Type	3,9
51	0718	KIVIRCIK	7	VM-case	03:07	16:07	Wild Type	Wild Type	2,9
51	0733	KIVIRCIK	7	VM-cont	10:01	16:06	Wild Type	Wild Type	3,9
52	0770	KIVIRCIK	7	VM-case	03:11	16:08	Wild Type	Wild Type	3,16
52	0724	KIVIRCIK	7	VM-cont	14:02	19:01	Wild Type	Wild Type	3,3
53	0773	KIVIRCIK	7	VM-case	16:08	17:02	Wild Type	Wild Type	3,4
53	0855	KIVIRCIK	7	VM-cont	10:01	10:01	Wild Type	Wild Type	3,3
54	0777	KIVIRCIK	7	VM-case	16:08	16:08	Wild Type	Wild Type	3,3
54	0852	KIVIRCIK	7	VM-cont	10:01	16:06	Wild Type	Wild Type	3,3
55	0781	KIVIRCIK	7	VM-case	10:01	13:01	Wild Type	2 bp del	3,9
55	0902	KIVIRCIK	7	VM-cont	10:01	10:01	Wild Type	Wild Type	3,16
56	0858	KIVIRCIK	7	VM-case	10:01	16:06	Wild Type	Wild Type	3,9
56	0695	KIVIRCIK	7	VM-cont	13:01	16:11	Wild Type	2 bp del	3,16
57	0698	KIVIRCIK	6	VM-case	08:03	10:01	Wild Type	Wild Type	3,16
57	0915	KIVIRCIK	6	VM-cont	10:01	17:02	Wild Type	Wild Type	9,9
58	0751	KIVIRCIK	6	VM-case	10:06	14:02	Wild Type	Wild Type	3,9
58	1017	KIVIRCIK	6	VM-cont	10:01	10:01	Wild Type	Wild Type	2,16
59	0754	KIVIRCIK	6	VM-case	10:01	10:01	Wild Type	Wild Type	3,4
59	1007	KIVIRCIK	6	VM-cont	09:02	16:08	Wild Type	Wild Type	3,3
60	0757	KIVIRCIK	6	VM-case	16:06	16:06	Wild Type	Wild Type	3,9
60	1067	KIVIRCIK	6	VM-cont	09:02	10:01	Wild Type	Wild Type	2,16
61	0762	KIVIRCIK	6	VM-case	06:01	16:06	Wild Type	Wild Type	3,16
61	1023	KIVIRCIK	6	VM-cont	10:01	20:02	Wild Type	Wild Type	2,3
62	0851	KIVIRCIK	6	VM-case	10:01	16:08	Wild Type	Wild Type	3,16
62	0830	KIVIRCIK	6	VM-cont	10:01	14:02	Wild Type	Wild Type	3,3
63	0864	KIVIRCIK	6	VM-case	10:01	17:02	Wild Type	Wild Type	3,16
63	1015	KIVIRCIK	6	VM-cont	10:01	11:02	Wild Type	Wild Type	1,3
64	0867	KIVIRCIK	6	VM-case	02:03	03:10	Wild Type	Wild Type	3,9
64	0917	KIVIRCIK	6	VM-cont	10:01	16:06	Wild Type	Wild Type	3,3
65	0897	KIVIRCIK	6	VM-case	04:02	14:02	Wild Type	Wild Type	3,9
65	0689	KIVIRCIK	6	VM-cont	10:12	16:02	Wild Type	Wild Type	3,3
66	0919	KIVIRCIK	6	VM-case	10:01	14:02	Wild Type	Wild Type	3,3
66	0811	KIVIRCIK	6	VM-cont	09:02	13:01	Wild Type	2 bp del	16,16
67	1010	KIVIRCIK	6	VM-case	13:01	16:11	Wild Type	2 bp del	3,16
67	1032	KIVIRCIK	6	VM-cont	10:03	16:06	Wild Type	Wild Type	3,3
68	0710	KIVIRCIK	5	VM-case	10:01	13:01	Wild Type	2 bp del	3,9
68	0876	KIVIRCIK	5	VM-cont	10:01	17:03	Wild Type	Wild Type	3,9
69	0723	KIVIRCIK	5	VM-case	10:01	16:08	Wild Type	Wild Type	3,9
69	0738	KIVIRCIK	5	VM-cont	09:02	10:01	Wild Type	Wild Type	9,16
70	0728	KIVIRCIK	5	VM-case	03:11	10:01	Wild Type	Wild Type	3,9
70	0727	KIVIRCIK	5	VM-cont	10:01	10:01	Wild Type	Wild Type	9,16
71	0765	KIVIRCIK	5	VM-case	10:01	16:08	Wild Type	Wild Type	3,3
71	1006	KIVIRCIK	5	VM-cont	09:02	16:06	Wild Type	Wild Type	16,16
72	0823	KIVIRCIK	5	VM-case	13:01	16:11	Wild Type	2 bp del	3,16
72	0771	KIVIRCIK	5	VM-cont	16:08	20:01	Wild Type	Wild Type	3,16
73	0868	KIVIRCIK	5	VM-case	10:01	16:06	Wild Type	Wild Type	3,3
73	0720	KIVIRCIK	5	VM-cont	09:02	16:06	Wild Type	Wild Type	9,16
74	0985	KIVIRCIK	5	VM-case	09:02	13:01	Wild Type	2 bp del	3,16
74	0839	KIVIRCIK	5	VM-cont	10:01	13:01	Wild Type	2 bp del	3,9
75	0998	KIVIRCIK	5	VM-case	10:06	11:02	Wild Type	Wild Type	3,3
75	0984	KIVIRCIK	5	VM-cont	03:06	19:01	Wild Type	Wild Type	3,16
76	1028	KIVIRCIK	5	VM-case	10:01	20:02	Wild Type	Wild Type	3,3
76	0923	KIVIRCIK	5	VM-cont	10:01	16:08	Wild Type	Wild Type	3,16
77	0713	KIVIRCIK	4	VM-case	10:01	16:06	Wild Type	Wild Type	3,9
77	0844	KIVIRCIK	4	VM-cont	08:03	16:04	Wild Type	Wild Type	3,3
78	0715	KIVIRCIK	4	VM-case	10:01	16:08	Wild Type	Wild Type	3,9
78	1031	KIVIRCIK	4	VM-cont	10:01	13:01	Wild Type	2 bp del	3,3
79	0838	KIVIRCIK	4	VM-case	13:01	16:11	Wild Type	2 bp del	3,9
79	0739	KIVIRCIK	4	VM-cont	10:01	16:08	Wild Type	Wild Type	4,16
80	0865	KIVIRCIK	4	VM-case	09:02	09:02	Wild Type	Wild Type	3,3
80	0798	KIVIRCIK	4	VM-cont	03:11	16:07	Wild Type	Wild Type	2,3
81	0912	KIVIRCIK	4	VM-case	14:02	14:02	Wild Type	2 bp del	3,3
81	0692	KIVIRCIK	4	VM-cont	08:03	08:06	Wild Type	Wild Type	3,3
82	0920	KIVIRCIK	4	VM-case	16:01	16:06	Wild Type	Wild Type	1,3
82	0861	KIVIRCIK	4	VM-cont	10:01	16:06	Wild Type	Wild Type	3,4
83	1003	KIVIRCIK	4	VM-case	13:01	13:01	2 bp del	2 bp del	3,3
83	0729	KIVIRCIK	4	VM-cont	03:11	10:01	Wild Type	Wild Type	3,3
84	0726	KIVIRCIK	3	VM-case	04:02	17:02	Wild Type	Wild Type	3,9
84	0685	KIVIRCIK	3	VM-cont	10:01	13:01	Wild Type	2 bp del	16,16
85	0731	KIVIRCIK	3	VM-case	13:01	16:11	Wild Type	2 bp del	4,16
85	0782	KIVIRCIK	3	VM-cont	10:01	16:06	Wild Type	Wild Type	3,3
86	0829	KIVIRCIK	3	VM-case	09:02	20:02	Wild Type	Wild Type	3,3
86	0747	KIVIRCIK	3	VM-cont	04:02	10:01	Wild Type	Wild Type	3,3
87	0904	KIVIRCIK	3	VM-case	13:01	13:01	2 bp del	2 bp del	3,4
87	0918	KIVIRCIK	3	VM-cont	10:01	10:01	Wild Type	Wild Type	9,16
88	140	KIVIRCIK	na	VM-case	10:08	13:01	Wild Type	2 bp del	2,3
88	115	KIVIRCIK	na	VM-cont	01:04	16:04	Wild Type	Wild Type	1,2
89	129	KIVIRCIK	na	VM-case	07:02	13:03	Wild Type	2 bp del	1,3
89	130	KIVIRCIK	na	VM-cont	16:02	16:06	Wild Type	Wild Type	2,3
90	151	KIVIRCIK	na	VM-case	07:02	10:01	Wild Type	2 bp del	1,3
90	133	KIVIRCIK	na	VM-cont	08:03	16:04	Wild Type	Wild Type	3,3
91	154	KIVIRCIK	na	VM-case	09:02	13:03	Wild Type	2 bp del	1,3
91	137	KIVIRCIK	na	VM-cont	07:02	07:02	Wild Type	Wild Type	1,3
92	157	KIVIRCIK	na	VM-case	13:03	16:02	Wild Type	2 bp del	3,3
92	150	KIVIRCIK	na	VM-cont	07:02	20:01	Wild Type	Wild Type	3,4
